# Supplementary material for: Effects of chitin synthesis inhibitor treatment on Lepeophtheirus salmonis (Copepoda, Caligidae) larvae
Source: PLoS One. 2019 Sep 23;14(9):e0222520. doi: 10.1371/journal.pone.0222520 (PMC6756749; doi:10.1371/journal.pone.0222520)
Supplement: S2 File — (XLSX) [file pone.0222520.s002.xlsx]

## Sheet: TFB
Gene/chemical/replicate	Ct gene	Ct control gene	DCt	2^(-Ct)*100	Instar-age	T-test
Chit1/TFB/1	20.7633	17.4721	3.29111	10.2159
Chit1/TFB/2	23.2338	19.9936	3.24016	10.5832
Chit1/TFB/3	22.8195	18.7267	4.09283	5.86051
Chit1/TFB/4	21.9049	18.3751	3.52982	8.65801
Chit1/TFB/5	21.5439	17.5105	4.0334	6.10696	Young	0.520323
Chit1/Control/1	21.2846	17.9238	3.36077	9.73435
Chit1/Control/2	21.3998	17.5544	3.84543	6.95681
Chit1/Control/3	21.8635	18.0263	3.83723	6.99648
Chit1/Control/4	21.2224	17.8895	3.33295	9.92386
Chit1/Control/5	22.418	18.0324	4.38565	4.78396
Chit1/TFB/1	22.6349	17.8008	4.83412	3.50577
Chit1/TFB/2	23.8286	17.8462	5.98237	1.58171
Chit1/TFB/3	23.6274	17.0421	6.58528	1.04144
Chit1/TFB/4	20.93	17.82	3.11	11.5824
Chit1/TFB/5	22.3953	17.9619	4.4334	4.62821	Middle	0.133121
Chit1/Control/1	22.5748	17.7899	4.78489	3.62746
Chit1/Control/2	23.4911	17.005	6.4861	1.11555
Chit1/Control/3	23.4911	17.0421	6.44904	1.14458
Chit1/Control/4	21.2237	17.4475	3.77625	7.29856
Chit1/Control/5	23.1413	17.9353	5.20607	2.70905
Chit1/TFB/1	25.9069	18.9071	6.99983	0.781343
Chit1/TFB/2	26.7147	18.5662	8.14852	0.352413
Chit1/TFB/3	26.5592	18.487	8.07214	0.371574
Chit1/TFB/4	25.3803	18.6104	6.76999	0.916282
Chit1/TFB/5	26.8419	18.663	8.1789	0.345068	Old	0.505918
Chit1/Control/1	26.2862	18.1433	8.1429	0.353788
Chit1/Control/2	25.8543	17.8812	7.97305	0.39799
Chit1/Control/3	27.1339	18.7757	8.35819	0.304743
Chit1/Control/4	25.0429	18.5905	6.45242	1.1419
Chit1/Control/5	26.851	18.663	8.18795	0.342912
Chit2/TFB/1	25.7952	17.4721	8.32311	0.312244
Chit2/TFB/2	28.1244	19.9936	8.13077	0.356775
Chit2/TFB/3	28.1581	18.7267	9.43141	0.144831
Chit2/TFB/4	27.2907	18.3751	8.91565	0.207073
Chit2/TFB/5	28.0323	18.6784	9.35383	0.152833
Chit2/TFB/6	26.0961	17.5105	8.58554	0.260312	Young	0.335074
Chit2/Control/1	26.428	17.9238	8.50414	0.275421
Chit2/Control/2	26.2808	17.5544	8.72644	0.236091
Chit2/Control/3	27.2222	18.0263	9.19586	0.170518
Chit2/Control/4	26.7683	17.8895	8.87879	0.212431
Chit2/Control/5	27.8403	18.0775	9.76275	0.115112
Chit2/Control/6	26.534	18.0324	8.50159	0.27591
Chit2/TFB/1	22.1802	17.8008	4.37943	4.80464
Chit2/TFB/2	23.8812	17.8462	6.03498	1.52507
Chit2/TFB/3	23.0123	17.0421	5.97023	1.59508
Chit2/TFB/4	22.68	17.82	4.86	3.44345
Chit2/TFB/5	22.3578	17.9619	4.39586	4.75022
Chit2/Control/1	22.1579	17.7899	4.36798	4.8429	Middle	0.684285
Chit2/Control/2	23.6288	17.005	6.62379	1.01401
Chit2/Control/3	22.4188	17.4475	4.97132	3.18773
Chit2/Control/4	22.0795	17.9353	4.14426	5.65526
Chit2/Control/5	22.7228	17.8757	4.8471	3.47437
Chit2/TFB/1	22.1623	18.9071	3.25521	10.4733
Chit2/TFB/2	22.8017	18.5662	4.23547	5.30879
Chit2/TFB/3	22.7929	18.487	4.30585	5.05604
Chit2/TFB/4	23.5412	18.6104	4.93086	3.2784
Chit2/TFB/5	23.7118	18.663	5.0488	3.02106	Old	0.355624
Chit2/Control/1	22.3494	18.1433	4.20615	5.4178
Chit2/Control/2	21.8573	17.8812	3.97612	6.3543
Chit2/Control/3	23.6477	18.7757	4.87206	3.41478
Chit2/Control/4	23.5933	18.5905	5.00283	3.11888
Chit2/Control/5	23.5694	18.663	4.90635	3.33459
Chti4/TFB/1	31.8885	17.4721	14.4164	0.00457338
Chti4/TFB/2	31.1849	18.4215	12.7634	0.0143821
Chti4/TFB/3	31.3908	18.7267	12.6641	0.0154071
Chti4/TFB/4	30.7421	18.3751	12.3671	0.0189292
Chti4/TFB/5	31.8933	18.6784	13.2148	0.0105182
Chti4/TFB/6	28.7148	17.5105	11.2042	0.0423832	Young	0.30377
Chit4/Control/1	30.1408	17.9238	12.2169	0.0210058
Chit4/Control/2	30.0549	17.5544	12.5005	0.0172572
Chit4/Control/3	31.1435	18.0263	13.1172	0.0112548
Chit4/Control/4	29.8226	17.8895	11.9332	0.0255719
Chit4/Control/5	30.7765	18.0775	12.699	0.0150395
Chit4/Control/6	29.5389	18.0324	11.5065	0.0343717
Chti4/TFB/1	30.3973	17.8008	12.5965	0.0161466
Chti4/TFB/2	31.3388	17.8462	13.4926	0.0086762
Chti4/TFB/3	30.0631	17.0421	13.0211	0.0120301
Chti4/TFB/4	31.2928	17.988	13.3049	0.00988185
Chti4/TFB/5	29.3477	17.1565	12.1912	0.0213843	Middle	0.476292
Chit4/Control/1	30.4147	17.7899	12.6248	0.0158323
Chit4/Control/2	27.3261	17.005	10.3211	0.0781698
Chit4/Control/3	31.2481	17.005	14.2431	0.0051571
Chit4/Control/4	29.8226	17.4475	12.3751	0.018824
Chit4/Control/5	31.0134	18.8506	12.1628	0.0218095
Chti4/TFB/1	31.3832	18.9071	12.4762	0.0175511
Chti4/TFB/2	31.5967	18.5662	13.0305	0.0119521
Chti4/TFB/3	31.8031	18.487	13.3161	0.00980539
Chti4/TFB/4	30.2895	18.6104	11.6792	0.0304942
Chti4/TFB/5	31.9214	18.663	13.2583	0.0102058	Old	0.436193
Chit4/Control/1	31.4229	18.1433	13.2796	0.0100567
Chit4/Control/2	31.0962	17.8812	13.215	0.0105168
Chit4/Control/3	32.3033	18.7757	13.5276	0.008468
Chit4/Control/4	30.1267	18.5905	11.5362	0.0336718
Chit4/Control/5	31.7149	18.7142	13.0007	0.0122014
GFAT/TFB/1	24.5119	18.5593	5.95266	1.61462
GFAT/TFB/2	22.4361	18.4215	4.01457	6.18719
GFAT/TFB/3	24.8156	18.7267	6.08891	1.46911
GFAT/TFB/4	24.152	18.3751	5.77695	1.82375
GFAT/TFB/5	23.9885	18.6784	5.31006	2.52065
GFAT/TFB/6	21.9506	17.5105	4.44009	4.6068	Young	0.451289
GFAT/Control/1	23.0753	17.9238	5.15148	2.81351
GFAT/Control/2	22.6477	17.5544	5.09331	2.92929
GFAT/Control/3	24.3852	18.0263	6.35884	1.21842
GFAT/Control/4	23.8066	17.8895	5.91717	1.65484
GFAT/Control/5	23.4691	18.0775	5.39158	2.38217
GFAT/Control/6	22.9232	18.0324	4.89081	3.37069
GFAT/TFB/1	21.0552	17.8008	3.2544	10.4792
GFAT/TFB/2	22.719	17.8462	4.87278	3.41309
GFAT/TFB/3	23.0583	17.0421	6.0162	1.54506
GFAT/TFB/4	22.68	17.82	4.86	3.44345
GFAT/TFB/5	22.2551	17.9619	4.29319	5.1006	Middle	0.201211
GFAT/Control/1	21.5151	17.7899	3.72522	7.56133
GFAT/Control/2	23.4709	17.005	6.46586	1.13131
GFAT/Control/3	23.1044	17.005	6.09933	1.45854
GFAT/Control/4	22.5231	17.4475	5.07564	2.96538
GFAT/Control/5	22.1455	17.9353	4.2102	5.40261
GFAT/TFB/1	21.6616	18.9071	2.75451	14.8187
GFAT/TFB/2	22.751	18.5662	4.1848	5.49856
GFAT/TFB/3	21.9994	18.7757	3.22374	10.7043
GFAT/TFB/4	22.4838	18.6104	3.87344	6.82303
GFAT/TFB/5	22.6656	18.663	4.0026	6.23873	Old	0.327113
GFAT/Control/1	21.816	18.1433	3.6727	7.84165
GFAT/Control/2	21.5836	17.8812	3.70241	7.6818
GFAT/Control/3	22.7693	18.487	4.28223	5.13951
GFAT/Control/4	22.3668	18.5905	3.77634	7.29805
GFAT/Control/5	22.9586	18.7142	4.24436	5.2762
GNA1/TFB/1	27.0454	17.4721	9.57323	0.131272
GNA1/TFB/2	28.815	18.4215	10.3935	0.0743437
GNA1/TFB/3	28.823	18.7267	10.0963	0.0913535
GNA1/TFB/4	28.6556	18.3751	10.2805	0.0804009	Young	0.343975
GNA1/Control/1	28.3539	17.9238	10.4301	0.0724823
GNA1/Control/2	27.4935	17.5544	9.93909	0.101868
GNA1/Control/3	28.5733	18.0263	10.547	0.0668411
GNA1/Control/4	28.5502	17.8895	10.6607	0.061774
GNA1/TFB/1	25.6773	17.8008	7.87652	0.425531
GNA1/TFB/2	26.8574	17.8462	9.01117	0.193806
GNA1/TFB/3	26.8203	17.0421	9.77824	0.113882
GNA1/TFB/4	25.81	17.82	7.99	0.393342
GNA1/TFB/5	25.6844	17.9619	7.72249	0.473478	Middle	0.427522
GNA1/Control/1	25.8107	17.7899	8.02077	0.385042
GNA1/Control/2	26.4348	17.005	9.42975	0.144998
GNA1/Control/3	26.4348	17.005	9.42975	0.144998
GNA1/Control/4	25.6143	17.4475	8.16678	0.347979
GNA1/Control/5	25.819	17.9353	7.88375	0.423404
GNA1/TFB/1	27.8215	17.4721	10.3494	0.0766508
GNA1/TFB/2	26.6687	18.4215	8.24716	0.329122
GNA1/TFB/3	22.201	18.7267	3.47425	8.99799
GNA1/TFB/4	28.044	18.6104	9.43361	0.144611
GNA1/TFB/5	23.0196	18.663	4.35659	4.88129	Old	0.154346
GNA1/Control/1	28.0332	17.5544	10.4788	0.0700747
GNA1/Control/2	26.7495	18.0263	8.72314	0.236631
GNA1/Control/3	22.6568	17.8895	4.76732	3.67193
GNA1/Control/4	28.1658	18.5905	9.5753	0.131083
GNA1/Control/5	23.0817	18.7142	4.36744	4.84475
AGM/TFB/1	28.758	17.4721	11.2859	0.0400509
AGM/TFB/2	31.866	19.9936	11.8724	0.0266712
AGM/TFB/3	32.2231	18.7267	13.4964	0.00865318
AGM/TFB/4	31.9339	18.3751	13.5588	0.0082867
AGM/TFB/5	27.4102	18.6784	8.73174	0.235225
AGM/TFB/6	24.6411	17.5105	7.13061	0.713631	Young	0.781905
AGM/Control/1	29.5936	17.9238	11.6698	0.0306932
AGM/Control/2	29.9633	17.9382	12.0251	0.0239929
AGM/Control/3	31.8118	18.0263	13.7854	0.00708227
AGM/Control/4	30.8664	17.8895	12.9769	0.0124042
AGM/Control/5	26.6636	18.0775	8.58609	0.260214
AGM/Control/6	25.3185	18.0324	7.28615	0.640693
AGM/TFB/1	30.6581	17.8008	12.8573	0.0134766
AGM/TFB/2	30.6419	17.8462	12.7958	0.0140635
AGM/TFB/3	30.9861	17.0421	13.944	0.00634491
AGM/TFB/4	24.7824	17.0447	7.73767	0.46852
AGM/TFB/5	24.9264	17.8887	7.03777	0.761065	Middle	0.0690774
AGM/Control/1	32.5097	17.7899	14.7197	0.00370607
AGM/Control/2	31.2481	17.005	14.2431	0.0051571
AGM/Control/3	31.2481	17.005	14.2431	0.0051571
AGM/Control/4	31.8118	17.4475	14.3643	0.0047416
AGM/Control/5	30.9861	17.005	13.9811	0.00618398
AGM/TFB/1	28.758	19.7142	9.04379	0.189473
AGM/TFB/2	28.6467	18.9071	9.73964	0.11697
AGM/TFB/3	28.8334	18.5662	10.2672	0.0811483
AGM/TFB/4	28.2496	18.487	9.76253	0.115129
AGM/TFB/5	30.0831	18.7104	11.3727	0.0377112	Old	0.0393889
AGM/Control/1	29.5936	19.663	9.9306	0.102469
AGM/Control/2	28.5796	18.1433	10.4363	0.0721727
AGM/Control/3	28.8201	17.8812	10.9389	0.0509398
AGM/Control/4	28.7787	18.7757	10.003	0.0974553
AGM/Control/5	29.954	18.5905	11.3635	0.0379522
UAP/TFB/1	20.6853	17.4721	3.21317	10.783
UAP/TFB/2	23.3884	18.4215	4.96687	3.19759
UAP/TFB/3	22.464	18.7267	3.73724	7.49857
UAP/TFB/4	22.0591	18.3751	3.68408	7.78005
UAP/TFB/5	24.1511	18.6784	5.47262	2.25204
UAP/TFB/6	22.2434	17.5105	4.73289	3.76061	Young	0.0651037
UAP/Control/1	21.486	17.9238	3.56214	8.46619
UAP/Control/2	22.5529	17.5544	4.99848	3.1283
UAP/Control/3	22.2611	18.0263	4.23476	5.3114
UAP/Control/4	22.1331	17.8895	4.2436	5.27898
UAP/Control/5	23.4417	18.0775	5.36419	2.42784
UAP/Control/6	22.9552	18.0324	4.92286	3.29664
UAP/TFB/1	22.5845	17.8008	4.78373	3.6304
UAP/TFB/2	24.3936	17.8462	6.54746	1.0691
UAP/TFB/3	24.1608	17.0421	7.11872	0.719535
UAP/TFB/4	23.75	17.82	5.93	1.64018
UAP/TFB/5	24.7392	17.9619	6.77731	0.911644	Middle	0.325797
UAP/Control/1	23.4161	17.7899	5.62625	2.02456
UAP/Control/2	23.9074	17.005	6.90236	0.835953
UAP/Control/3	23.9074	17.005	6.90236	0.835953
UAP/Control/4	23.277	17.4475	5.82953	1.75847
UAP/Control/5	24.8795	17.9353	6.94427	0.812021
UAP/TFB/1	24.7284	18.9071	5.8213	1.76853
UAP/TFB/2	25.7004	18.5662	7.13416	0.711876
UAP/TFB/3	25.1062	18.487	6.6192	1.01724
UAP/TFB/4	23.464	18.6104	4.85363	3.4587
UAP/TFB/5	25.228	18.663	6.56495	1.05622	Old	0.992248
UAP/Control/1	25.0444	18.1433	6.90113	0.836666
UAP/Control/2	24.5269	17.8812	6.64565	0.998758
UAP/Control/3	25.2054	18.7757	6.42971	1.16002
UAP/Control/4	23.0362	18.5905	4.44571	4.58888
UAP/Control/5	25.2999	18.7142	6.58568	1.04115
CHS1/TFB/1	25.404	17.4721	7.93185	0.40952
CHS1/TFB/2	25.5522	18.4215	7.13074	0.713565
CHS1/TFB/3	26.9671	18.7267	8.24043	0.330662
CHS1/TFB/4	26.3429	18.3751	7.96781	0.399439
CHS1/TFB/5	24.7784	17.5778	7.20056	0.679854
CHS1/TFB/6	25.6356	17.5105	8.12511	0.358177	Young	0.11424
CHS1/Control/1	26.2951	17.9238	8.3713	0.301987
CHS1/Control/2	25.6995	17.5544	8.14512	0.353245
CHS1/Control/3	26.9317	18.0263	8.9054	0.208549
CHS1/Control/4	26.2938	17.8895	8.40436	0.295146
CHS1/Control/5	24.3383	17.5676	6.77066	0.915859
CHS1/Control/6	26.3194	18.0324	8.287	0.320157
CHS1/TFB/1	22.6085	17.8008	4.80773	3.5705
CHS1/TFB/2	23.5191	17.8462	5.67293	1.9601
CHS1/TFB/3	22.8122	17.0421	5.77014	1.83237
CHS1/TFB/4	22.48	17.82	4.66	3.95549
CHS1/TFB/5	22.2695	17.9619	4.30757	5.05002	Middle	0.0726402
CHS1/Control/1	22.9266	17.7899	5.13669	2.84251
CHS1/Control/2	23.0363	17.005	6.03126	1.52901
CHS1/Control/3	23.123	17.005	6.11803	1.43976
CHS1/Control/4	22.8256	17.4475	5.37807	2.40459
CHS1/Control/5	22.1156	17.9353	4.18031	5.5157
CHS1/TFB/1	23.9023	18.9071	4.99517	3.13548
CHS1/TFB/2	23.9146	18.5662	5.34837	2.45459
CHS1/TFB/3	23.6376	18.487	5.15056	2.81532
CHS1/TFB/4	23.6021	18.6104	4.99173	3.14297
CHS1/TFB/5	23.6679	18.663	5.00488	3.11444	Old	0.617836
CHS1/Control/1	23.8044	18.1433	5.66107	1.97627
CHS1/Control/2	23.2589	17.8812	5.37766	2.40527
CHS1/Control/3	23.7204	18.7757	4.94472	3.24706
CHS1/Control/4	23.3334	18.5905	4.74291	3.73457
CHS1/Control/5	23.8758	18.663	5.21275	2.69653
CHS2/TFB/1	29.4594	17.4721	11.9873	0.0246298
CHS2/TFB/2	30.3657	18.4215	11.9442	0.0253773
CHS2/TFB/3	30.9308	18.7267	12.2041	0.0211929
CHS2/TFB/4	29.8356	18.3751	11.4605	0.0354843
CHS2/TFB/5	31.256	18.6784	12.5775	0.0163602
CHS2/TFB/6	29.446	17.5105	11.9355	0.0255305	Young	0.180792
CHS2/Control/1	30.1148	17.9238	12.191	0.0213868
CHS2/Control/2	29.5844	17.5544	12.03	0.0239113
CHS2/Control/3	30.2612	18.0263	12.2349	0.020746
CHS2/Control/4	30.4083	17.8895	12.5188	0.0170401
CHS2/Control/5	31.259	18.0775	13.1814	0.0107644
CHS2/Control/6	29.7451	18.0324	11.7128	0.0297927
CHS2/TFB/1	26.6697	17.8008	8.86892	0.213889
CHS2/TFB/2	27.5399	17.8462	9.69373	0.120753
CHS2/TFB/3	27.6884	17.0421	10.6463	0.0623929
CHS2/TFB/4	27.25	17.82	9.43	0.144973
CHS2/TFB/5	26.8023	17.9619	8.84038	0.218163	Middle	0.946347
CHS2/Control/1	26.3504	17.7899	8.56052	0.264867
CHS2/Control/2	27.5257	17.005	10.5206	0.0680725
CHS2/Control/3	27.4879	17.005	10.4829	0.0698774
CHS2/Control/4	26.8923	17.4475	9.4448	0.143494
CHS2/Control/5	26.4814	17.9353	8.5461	0.267526
CHS2/TFB/1	26.9207	18.9071	8.01356	0.38697
CHS2/TFB/2	27.6498	18.5662	9.08362	0.184314
CHS2/TFB/3	27.6434	18.487	9.15639	0.175247
CHS2/TFB/4	26.8158	18.6104	8.20541	0.338787
CHS2/TFB/5	27.5589	18.663	8.89584	0.209936	Old	0.562611
CHS2/Control/1	27.0335	18.1433	8.89024	0.210752
CHS2/Control/2	26.7495	17.8812	8.8683	0.213982
CHS2/Control/3	27.7709	18.7757	8.99525	0.195957
CHS2/Control/4	26.773	18.5905	8.18251	0.344205
CHS2/Control/5	27.7573	18.7142	9.04308	0.189566

## Sheet: DFB
Gene/chemical/replicate	Ct gene	Ct control gene	DCt	2^(-Ct)*100	Instar-age	T-test
Chit1/DFB/1	21.8369	18.3763	3.46059	9.0836
Chit1/DFB/2	21.4183	17.4828	3.93546	6.53595
Chit1/DFB/3	22.9545	18.57	4.38449	4.78782
Chit1/DFB/4	21.3916	17.5951	3.79647	7.19693
Chit1/DFB/5	20.5703	17.5778	2.99245	12.5656	Young	0.345863
Chit1/Control/1	21.2846	17.9238	3.36077	9.73435
Chit1/Control/2	21.3998	17.9382	3.46166	9.07686
Chit1/Control/3	21.543	17.95	3.593	8.28704
Chit1/Control/4	21.927	17.5903	4.33667	4.94918
Chit1/Control/5	20.1888	17.5676	2.62117	16.2536
Chit1/DFB/1	22.4081	17.4336	4.97458	3.18055
Chit1/DFB/2	23.5068	17.9424	5.56435	2.11331
Chit1/DFB/3	25.2546	18.1282	7.12634	0.715742
Chit1/DFB/4	26.3073	18.8251	7.48218	0.559295
Chit1/DFB/5	23.0431	18.1191	4.92398	3.29407
Chit1/Control/1	22.9649	17.7665	5.19839	2.72351	Middle	0.0973439
Chit1/Control/2	23.1638	17.5634	5.60043	2.06112
Chit1/Control/3	25.4681	18.0315	7.43655	0.577264
Chit1/Control/4	25.6289	18.2106	7.41833	0.584601
Chit1/Control/5	23.1413	17.9353	5.20607	2.70905
Chit1/DFB/1	25.6734	18.9799	6.69355	0.966141
Chit1/DFB/2	25.3912	18.8693	6.5219	1.08821
Chit1/DFB/3	25.5128	18.0025	7.51026	0.548512
Chit1/DFB/4	25.6092	18.8428	6.76641	0.918557
Chit1/DFB/5	26.9426	18.2539	8.68875	0.24234	Old	0.455416
Chit1/Control/1	25.853	19.3966	6.45642	1.13874
Chit1/Control/2	25.1196	18.4604	6.65917	0.989443
Chit1/Control/3	25.8543	17.8812	7.97305	0.39799
Chit1/Control/4	25.0429	18.5905	6.45242	1.1419
Chit1/Control/5	25.8167	18.3382	7.47852	0.560712
Chit2/DFB/1	26.8475	18.3763	8.47124	0.281774
Chit2/DFB/2	26.0557	17.4828	8.57289	0.262605
Chit2/DFB/3	28.3865	18.57	9.81646	0.110905
Chit2/DFB/4	25.8752	17.5778	8.29734	0.317872
Chit2/DFB/5	25.7099	17.2552	8.45466	0.285032	Young	0.166295
Chit2/Control/1	26.556	17.9238	8.63212	0.252042
Chit2/Control/2	25.9785	17.9382	8.0403	0.379864
Chit2/Control/3	26.99	17.95	9.04	0.189972
Chit2/Control/4	25.6191	17.5676	8.05148	0.376932
Chit2/Control/5	25.4823	17.0578	8.42452	0.29105
Chit2/DFB/1	22.8909	17.4336	5.45733	2.27604
Chit2/DFB/2	23.8516	17.9424	5.90916	1.66404
Chit2/DFB/3	24.005	17.0365	6.9685	0.798494
Chit2/DFB/4	24.4384	18.8251	5.61328	2.04285
Chit2/DFB/5	22.6306	18.1191	4.51152	4.38427	Middle	0.414987
Chit2/Control/1	23.2223	17.7665	5.45588	2.27832
Chit2/Control/2	23.8475	17.5634	6.28413	1.28318
Chit2/Control/3	23.8294	17.0365	6.79286	0.901873
Chit2/Control/4	23.2674	18.2106	5.05683	3.0043
Chit2/Control/5	22.0795	17.9353	4.14426	5.65526
Chit2/DFB/1	22.1623	18.9071	3.25521	10.4733
Chit2/DFB/2	22.8017	18.5662	4.23547	5.30879
Chit2/DFB/3	22.7929	18.487	4.30585	5.05604
Chit2/DFB/4	23.5412	18.6104	4.93086	3.2784
Chit2/DFB/5	23.7118	18.663	5.0488	3.02106	Old	0.355624
Chit2/Control/1	22.3494	18.1433	4.20615	5.4178
Chit2/Control/2	21.8573	17.8812	3.97612	6.3543
Chit2/Control/3	23.6477	18.7757	4.87206	3.41478
Chit2/Control/4	23.5933	18.5905	5.00283	3.11888
Chit2/Control/5	23.5694	18.663	4.90635	3.33459
Chit4/DFB/1	28.9509	18.3763	10.5746	0.0655747
Chit4/DFB/2	29.9773	17.4828	12.4944	0.0173302
Chit4/DFB/3	31.11	18.57	12.54	0.0167915
Chit4/DFB/4	25.4569	17.5951	7.86182	0.42989
Chit4/DFB/5	28.9205	17.5778	11.3427	0.038504	Young	0.265768
Chit4/Control/1	30.1408	17.9238	12.2169	0.0210058
Chit4/Control/2	30.0549	17.9382	12.1167	0.0225162
Chit4/Control/3	30.5	18.0263	12.4737	0.0175812
Chit4/Control/4	25.7419	17.5903	8.15154	0.351676
Chit4/Control/5	29.21	17.0578	12.1523	0.0219684
Chit4/DFB/1	29.2493	17.4336	11.8158	0.0277393
Chit4/DFB/2	32.0926	17.9424	14.1502	0.00549999
Chit4/DFB/3	31.3631	18.1282	13.2349	0.0103729
Chit4/DFB/4	31.8134	18.8251	12.9883	0.0123062
Chit4/DFB/5	30.2132	17.9424	12.2708	0.0202361	Middle	0.686967
Chit4/Control/1	29.6951	17.5634	12.1317	0.022284
Chit4/Control/2	31.6945	18.0315	13.663	0.00770959
Chit4/Control/3	31.5734	18.2106	13.3628	0.00949302
Chit4/Control/4	30.9671	17.5676	13.3995	0.00925453
Chit4/Control/5	29.8091	17.5634	12.2457	0.0205907
Chit4/DFB/1	31.242	18.3994	12.8426	0.013614
Chit4/DFB/2	32.0866	18.2539	13.8328	0.00685363
Chit4/DFB/3	30.9146	18.2539	12.6608	0.015443
Chit4/DFB/4	30.5829	19.2539	11.329	0.0388703
Chit4/DFB/5	29.7454	18.3994	11.3461	0.0384136	Old	0.560769
Chit4/Control/1	31.8885	19.3966	12.492	0.0173598
Chit4/Control/2	31.4229	18.1433	13.2796	0.0100567
Chit4/Control/3	31.0962	17.8812	13.215	0.0105168
Chit4/Control/4	30.1643	18.8812	11.2831	0.0401279
Chit4/Control/5	31.7149	18.7142	13.0007	0.0122014
GFAT/DFB/1	22.9253	17.6139	5.31142	2.51827
GFAT/DFB/2	22.5663	17.6139	4.95245	3.22971
GFAT/DFB/3	25.2447	18.7833	6.46138	1.13483
GFAT/DFB/4	22.9471	17.5778	5.36929	2.41927
GFAT/DFB/5	22.9642	17.2552	5.70897	1.91173	Young	0.513759
GFAT/Control/1	23.0753	17.6524	5.42294	2.33095
GFAT/Control/2	22.7343	17.9382	4.7961	3.59939
GFAT/Control/3	24.3852	18.0263	6.35884	1.21842
GFAT/Control/4	22.4988	17.0245	5.4742	2.24958
GFAT/Control/5	22.6241	17.1035	5.52059	2.1784
GFAT/DFB/1	22.3148	17.4336	4.88126	3.39309
GFAT/DFB/2	23.6339	17.9424	5.69145	1.9351
GFAT/DFB/3	22.8326	18.1282	4.70434	3.83576
GFAT/DFB/4	23.5943	18.8251	4.76925	3.66703
GFAT/DFB/5	22.9471	17.5778	5.36929	2.41927	Middle	0.218151
GFAT/Control/1	22.7932	17.7665	5.02673	3.06763
GFAT/Control/2	23.4709	17.5634	5.9075	1.66596
GFAT/Control/3	22.4296	18.0315	4.39804	4.74304
GFAT/Control/4	22.0711	18.2106	3.86051	6.88449
GFAT/Control/5	22.1455	17.9353	4.2102	5.40261
GFAT/DFB/1	22.1458	18.9799	3.16594	11.1418
GFAT/DFB/2	23.633	18.8693	4.76376	3.681
GFAT/DFB/3	23.5641	18.0025	5.56154	2.11744
GFAT/DFB/4	22.3827	18.8428	3.53988	8.59788
GFAT/DFB/5	21.8954	18.2539	3.64153	8.01291	Old	0.651858
GFAT/Control/1	22.7716	19.3966	3.37503	9.63859
GFAT/Control/2	23.4006	18.4604	4.94016	3.25735
GFAT/Control/3	23.6196	18.4604	5.15919	2.79853
GFAT/Control/4	21.5836	17.8812	3.70241	7.6818
GFAT/Control/5	22.3668	18.5905	3.77634	7.29805
GNA1/DFB/1	28.146	18.3763	9.76975	0.114555
GNA1/DFB/2	28.5648	17.4828	11.082	0.0461314
GNA1/DFB/3	27.635	17.2552	10.3798	0.0750549
GNA1/DFB/4	27.5141	17.5778	9.93631	0.102064
GNA1/DFB/5	27.635	17.2552	10.3798	0.0750549	Young	0.358687
GNA1/Control/1	28.3539	17.9238	10.4301	0.0724823
GNA1/Control/2	28.1859	17.9382	10.2477	0.0822496
GNA1/Control/3	27.4258	17.0578	10.368	0.0756677
GNA1/Control/4	27.4258	17.5676	9.85817	0.107744
GNA1/Control/5	22.8305	18.0775	4.75294	3.70871
GNA1/DFB/1	25.5828	17.4336	8.14928	0.352227
GNA1/DFB/2	25.9523	17.9424	8.00985	0.387968
GNA1/DFB/3	26.6512	18.1282	8.52301	0.271843
GNA1/DFB/4	27.7278	18.8251	8.90273	0.208934
GNA1/DFB/5	26.242	18.1191	8.12291	0.358723	Middle	0.388952
GNA1/Control/1	25.6327	17.7665	7.86624	0.428574
GNA1/Control/2	25.9503	17.5634	8.38689	0.29874
GNA1/Control/3	26.3533	18.0315	8.32181	0.312525
GNA1/Control/4	26.8553	18.2106	8.64467	0.249859
GNA1/Control/5	25.819	17.9353	7.88375	0.423404
GNA1/DFB/1	28.8268	18.7833	10.0435	0.094758
GNA1/DFB/2	28.2848	18.2539	10.031	0.0955835
GNA1/DFB/3	26.6242	18.0025	8.62166	0.253876
GNA1/DFB/4	28.0919	18.8428	9.24906	0.164345
GNA1/DFB/5	28.2848	18.2539	10.031	0.0955835	Old	0.58297
GNA1/Control/1	28.2675	18.3382	9.92933	0.102559
GNA1/Control/2	27.1314	18.1433	8.98808	0.196933
GNA1/Control/3	26.7495	17.8812	8.86824	0.21399
GNA1/Control/4	28.1658	18.5905	9.5753	0.131083
GNA1/Control/5	28.0332	18.1433	9.88993	0.105399
AGM/DFB/1	29.7225	18.3763	11.3462	0.0384102
AGM/DFB/2	29.5717	17.4828	12.0888	0.0229562
AGM/DFB/3	32.7862	18.57	14.2162	0.00525408
AGM/DFB/4	27.479	17.5951	9.88392	0.105839
AGM/DFB/5	28.9205	17.2552	11.6653	0.0307884	Young	0.995976
AGM/Control/1	29.5936	17.9238	11.6698	0.0306932
AGM/Control/2	29.9633	17.9382	12.0251	0.0239929
AGM/Control/3	31.34	18.0263	13.3137	0.00982163
AGM/Control/4	27.6234	17.5903	10.0331	0.0954401
AGM/Control/5	29.21	17.0578	12.1523	0.0219684
AGM/DFB/1	30.9281	17.4336	13.4945	0.00866459
AGM/DFB/2	30.8937	17.9424	12.9512	0.0126266
AGM/DFB/3	29.0305	18.1282	10.9023	0.0522488
AGM/DFB/4	29.0113	18.1191	10.8922	0.052616	Middle	0.79299
AGM/Control/1	30.7832	17.5634	13.2198	0.0104818
AGM/Control/2	28.7803	18.0315	10.7488	0.0581165
AGM/Control/3	31.2845	18.2106	13.0738	0.0115979
AGM/Control/4	30.2485	17.9353	12.3132	0.0196494
AGM/DFB/1	32.001	18.9799	13.0211	0.01203
AGM/DFB/2	32.6926	18.8693	13.8233	0.00689878
AGM/DFB/3	29.07	18.2539	10.8161	0.0554647
AGM/DFB/4	28.3169	18.0025	10.3144	0.0785333
AGM/DFB/5	31.8757	17.4828	14.3928	0.00464858	Old	0.609768
AGM/Control/1	32.6706	19.3966	13.274	0.0100954
AGM/Control/2	31.4279	18.4604	12.9675	0.012485
AGM/Control/3	28.5796	18.1433	10.4363	0.0721727
AGM/Control/4	28.8201	17.8812	10.9389	0.0509398
AGM/Control/5	32.057	18.0263	14.0307	0.00597505
UAP/DFB/1	21.4614	18.3763	3.08509	11.784
UAP/DFB/2	21.8957	17.4828	4.41283	4.69468
UAP/DFB/3	23.4123	18.57	4.84226	3.48605
UAP/DFB/4	23.1612	17.5951	5.56605	2.11083
UAP/DFB/5	22.599	17.5778	5.02118	3.07946	Young	0.354841
UAP/Control/1	21.486	17.9238	3.56214	8.46619
UAP/Control/2	21.3475	17.9382	3.40936	9.41199
UAP/Control/3	22.19	18.0263	4.16368	5.57966
UAP/Control/4	23.0459	17.5903	5.45554	2.27887
UAP/Control/5	22.5503	17.5676	4.98268	3.16275
UAP/DFB/1	23.2526	17.4336	5.81901	1.77135
UAP/DFB/2	23.4213	17.9424	5.47888	2.2423
UAP/DFB/3	25.5774	18.1282	7.44915	0.572244
UAP/DFB/4	26.5983	18.8251	7.77323	0.457114
UAP/DFB/5	22.5791	18.1191	4.46001	4.54363	Middle	0.529263
UAP/Control/1	23.0032	17.7665	5.23675	2.65204
UAP/Control/2	23.1223	17.5634	5.55893	2.12127
UAP/Control/3	24.8096	18.0315	6.7781	0.911148
UAP/Control/4	26.5983	18.2106	8.38771	0.298572
UAP/Control/5	22.1455	17.9353	4.2102	5.40261
UAP/DFB/1	24.3443	18.9799	5.36437	2.42752
UAP/DFB/2	25.2978	18.8693	6.42857	1.16094
UAP/DFB/3	24.6982	18.0025	6.69571	0.964693
UAP/DFB/4	23.7719	18.8428	4.92904	3.28254
UAP/DFB/5	25.4158	18.1282	7.28756	0.640066	Old	0.415809
UAP/Control/1	24.8954	19.3966	5.49884	2.21149
UAP/Control/2	25.0655	18.4604	6.60515	1.02719
UAP/Control/3	24.5269	17.8812	6.64565	0.998758
UAP/Control/4	23.0362	18.5905	4.44571	4.58888
UAP/Control/5	25.0444	18.1433	6.90113	0.836666
CHS1/DFB/1	25.9963	18.3763	7.62006	0.508317
CHS1/DFB/2	25.9093	17.4828	8.42649	0.290653
CHS1/DFB/3	27.0191	18.57	8.44909	0.286134
CHS1/DFB/4	25.7669	17.5951	8.17176	0.346782
CHS1/DFB/5	24.7784	17.5778	7.20056	0.679854	Young	0.572138
CHS1/Control/1	26.2951	17.9238	8.3713	0.301987
CHS1/Control/2	26.2426	17.9382	8.30444	0.31631
CHS1/Control/3	26.62	17.95	8.67	0.24551
CHS1/Control/4	25.9462	17.5903	8.35585	0.305239
CHS1/Control/5	24.3383	17.5676	6.77066	0.915859
CHS1/DFB/1	23.1094	17.4336	5.67582	1.95618
CHS1/DFB/2	23.8405	17.9424	5.89808	1.67687
CHS1/DFB/3	23.5566	18.1282	5.42842	2.32211
CHS1/DFB/4	24.4296	18.8251	5.60446	2.05537
CHS1/DFB/5	22.7414	18.1191	4.62227	4.06031	Middle	0.0126131
CHS1/Control/1	23.1203	17.7665	5.35385	2.4453
CHS1/Control/2	23.3873	17.5634	5.82395	1.76529
CHS1/Control/3	23.2432	18.0315	5.21172	2.69845
CHS1/Control/4	23.5657	18.2106	5.35504	2.44328
CHS1/Control/5	22.1156	17.9353	4.18031	5.5157
CHS1/DFB/1	23.127	18.9799	4.14706	5.6443
CHS1/DFB/2	23.8192	18.8693	4.94996	3.23528
CHS1/DFB/3	23.0998	18.0025	5.09723	2.92134
CHS1/DFB/4	23.798	18.8428	4.95521	3.22353
CHS1/DFB/5	23.8192	18.8693	4.94996	3.23528	Old	0.232427
CHS1/Control/1	23.5156	19.3966	4.11907	5.75489
CHS1/Control/2	23.9698	18.4604	5.50945	2.19528
CHS1/Control/3	23.1877	17.8812	5.30652	2.52685
CHS1/Control/4	23.3334	18.5905	4.74291	3.73457
CHS1/Control/5	23.9698	18.4604	5.50945	2.19528
CHS2/DFB/1	30.5696	18.3763	12.1933	0.021353
CHS2/DFB/2	30.2981	17.4828	12.8153	0.0138747
CHS2/DFB/3	30.8374	18.57	12.2673	0.0202843
CHS2/DFB/4	30.1968	17.5951	12.6016	0.016089
CHS2/DFB/5	29.7636	17.5778	12.1858	0.0214645	Young	0.425882
CHS2/Control/1	30.1148	17.9238	12.191	0.0213868
CHS2/Control/2	29.9466	17.9382	12.0085	0.0242713
CHS2/Control/3	30.3347	18.0263	12.3084	0.0197155
CHS2/Control/4	30.5064	17.5903	12.916	0.0129386
CHS2/Control/5	29.336	17.5676	11.7684	0.0286648
CHS2/DFB/1	28.1217	17.4336	10.6881	0.0606107
CHS2/DFB/2	27.8399	17.9424	9.8975	0.104847
CHS2/DFB/3	27.1996	18.1282	9.0714	0.185881
CHS2/DFB/4	27.4731	18.8251	8.64799	0.249284
CHS2/DFB/5	27.2826	18.1191	9.16351	0.174384	Middle	0.328116
CHS2/Control/1	26.9498	17.7665	9.18332	0.172007
CHS2/Control/2	27.384	17.5634	9.82062	0.110586
CHS2/Control/3	27.2335	18.0315	9.20199	0.169795
CHS2/Control/4	27.1271	18.2106	8.91651	0.206949
CHS2/Control/5	26.4814	17.9353	8.5461	0.267526
CHS2/DFB/1	26.7244	18.9799	7.74451	0.466305
CHS2/DFB/2	27.0799	18.8693	8.21066	0.337557
CHS2/DFB/3	26.8774	18.0025	8.87491	0.213004
CHS2/DFB/4	26.7034	18.8428	7.86054	0.43027
CHS2/DFB/5	27.2299	18.2539	8.97609	0.198576	Old	0.0725411
CHS2/Control/1	27.3494	19.3966	7.9528	0.403615
CHS2/Control/2	27.1651	18.4604	8.70468	0.23968
CHS2/Control/3	26.7495	17.8812	8.8683	0.213982
CHS2/Control/4	26.773	18.5905	8.18251	0.344205
CHS2/Control/5	27.7573	18.7142	9.04308	0.189566

## Sheet: HX
Gene/chemical/replicate	Ct gene	Ct EL-control gene	DCt	2^(-Ct)*100	Instar-age	T-test
Chit1/HX/1	20.9216	17.1035	3.81808	7.08998
Chit1/HX/2	21.4034	17.8771	3.52631	8.67908
Chit1/HX/3	21.0038	17.9711	3.03272	12.2197
Chit1/HX/4	20.4856	17.4206	3.06492	11.95
Chit1/HX/5	22.1377	17.898	4.23965	5.29343	Young	0.299964
Chit1/Control/1	20.2061	17.0578	3.14835	11.2785
Chit1/Control/2	21.0718	17.7568	3.31492	10.0487
Chit1/Control/3	20.8152	17.5921	3.22312	10.7089
Chit1/Control/4	20.1888	17.5676	2.62117	16.2536
Chit1/Control/5	22.418	18.0324	4.38565	4.78396
Chit1/HX/1	23.9893	17.6368	6.3525	1.22379
Chit1/HX/2	21.7448	17.9283	3.81655	7.09749
Chit1/HX/3	21.9937	17.8732	4.12058	5.74886
Chit1/HX/4	20.899	17.166	3.73304	7.52044	Middle	0.5459
Chit1/Control/1	22.9015	18.2873	4.61424	4.08296
Chit1/Control/2	21.7276	17.6658	4.06175	5.98814
Chit1/Control/3	22.6514	17.8986	4.75283	3.70898
Chit1/Control/4	20.8418	17.67	3.1718	11.0967
Chit1/HX/1	25.0429	18.7908	6.25213	1.31196
Chit1/HX/2	25.8368	19.021	6.81571	0.887699
Chit1/HX/3	25.73	18.6627	7.06732	0.745631
Chit1/HX/4	25.77	18.6579	7.11215	0.72282
Chit1/HX/5	25.92	18.3475	7.57245	0.525371	Old	0.780951
Chit1/Control/1	25.8043	18.5905	7.21384	0.673624
Chit1/Control/2	25.1196	18.4604	6.65917	0.989443
Chit1/Control/3	25.6319	18.7301	6.90181	0.836276
Chit1/Control/4	25.65	18.7497	6.90031	0.837144
Chit1/Control/5	25.8167	18.3382	7.47852	0.560712
Chit2/HX/1	25.9594	17.1035	8.8559	0.215828
Chit2/HX/2	24.6239	17.8771	6.74681	0.931127
Chit2/HX/3	26.0668	17.9711	8.0957	0.365554
Chit2/HX/4	25.5253	17.4206	8.10466	0.363291
Chit2/HX/5	26.087	17.898	8.18896	0.342671	Young	0.216119
Chit2/Control/1	25.4823	17.0578	8.42452	0.29105
Chit2/Control/2	24.0641	17.7568	6.30721	1.26282
Chit2/Control/3	25.0814	17.5921	7.48934	0.556523
Chit2/Control/4	25.6191	17.5676	8.05148	0.376932
Chit2/Control/5	26.534	18.0324	8.50159	0.27591
Chit2/HX/1	22.3596	17.6368	4.72279	3.78702
Chit2/HX/2	23.4043	17.9283	5.47606	2.24669
Chit2/HX/3	24.9342	18.3023	6.63194	1.0083
Chit2/HX/4	24.7945	17.8732	6.92131	0.825045
Chit2/HX/5	21.9607	17.166	4.7948	3.60265	Middle	0.0729605
Chit2/Control/1	22.888	18.2873	4.60069	4.12149
Chit2/Control/2	22.9958	17.6658	5.32993	2.48618
Chit2/Control/3	23.611	17.9608	5.65021	1.99121
Chit2/Control/4	23.7226	17.8986	5.824	1.76523
Chit2/Control/5	22.2196	17.67	4.54953	4.27028
Chit2/HX/1	23.8105	18.7908	5.01973	3.08255
Chit2/HX/2	24.1044	19.021	5.08336	2.94956
Chit2/HX/3	22.88	18.6627	4.21732	5.376
Chit2/HX/4	22.76	18.6579	4.10215	5.82278
Chit2/HX/5	22.876	18.3475	4.52842	4.33322	Old	0.534286
Chit2/Control/1	23.5933	18.5905	5.00283	3.11888
Chit2/Control/2	23.3736	18.4604	4.91318	3.31884
Chit2/Control/3	22.77	18.7301	4.03993	6.0794
Chit2/Control/4	22.82	18.7497	4.07031	5.95271
Chit2/Control/5	23.0436	18.3382	4.7054	3.83295
Chit4/HX/1	30.5946	17.823	12.7716	0.0143008
Chit4/HX/2	29.7304	18.0829	11.6474	0.0311724
Chit4/HX/3	29.3414	17.5991	11.7423	0.0291894
Chit4/HX/4	29.672	17.898	11.774	0.0285539
Chit4/HX/5	28.933	17.4206	11.5123	0.0342333	Young	0.0674914
Chit4/Control/1	29.7997	17.7568	12.0428	0.0237004
Chit4/Control/2	29.3165	17.5921	11.7244	0.0295524
Chit4/Control/3	29.3414	17.9026	11.4387	0.0360243
Chit4/Control/4	29.5389	18.0324	11.5065	0.0343717
Chit4/Control/5	28.7005	17.5676	11.1329	0.0445308
Chit4/HX/1	31.4412	18.5027	12.9385	0.0127385
Chit4/HX/2	30.4816	18.3874	12.0942	0.0228713
Chit4/HX/3	30.5897	18.0257	12.564	0.0165141
Chit4/HX/4	30.2769	17.9726	12.3043	0.0197707
Chit4/HX/5	30.8632	17.9724	12.8908	0.0131671	Middle	0.351141
Chit4/Control/1	30.1696	18.5027	11.667	0.030753
Chit4/Control/2	30.9422	18.3874	12.5548	0.0166195
Chit4/Control/3	30.0625	18.2873	11.7753	0.028529
Chit4/Control/4	30.0625	17.6658	12.3967	0.0185447
Chit4/Control/5	30.9671	18.2106	12.7565	0.0144518
Chit4/HX/1	30.8807	17.5517	13.329	0.00971764
Chit4/HX/2	31.3653	18.2894	13.0759	0.0115815
Chit4/HX/3	30.2535	18.8685	11.3849	0.0373929
Chit4/HX/4	30.5742	18.4604	12.1138	0.0225629
Chit4/HX/5	29.8717	18.5068	11.365	0.0379148	Old	0.41886
Chit4/Control/1	31.4229	18.1433	13.2796	0.0100567
Chit4/Control/2	31.0962	17.8812	13.215	0.0105168
Chit4/Control/3	30.1643	18.5905	11.5738	0.0328039
Chit4/Control/4	30.1267	17.9791	12.1475	0.0220411
Chit4/Control/5	25.8167	18.3382	7.47852	0.560712
GFAT/HX/1	22.6241	17.1035	5.52059	2.1784
GFAT/HX/2	24.7826	17.8771	6.90553	0.83412
GFAT/HX/3	23.266	17.971	5.295	2.5471
GFAT/HX/4	22.6643	17.4206	5.24364	2.6394
GFAT/HX/5	22.6849	17.898	4.78688	3.62247	Young	0.974339
GFAT/Control/1	23.4263	17.0578	6.36856	1.21025
GFAT/Control/2	24.6518	17.7568	6.89492	0.840277
GFAT/Control/3	22.215	17.5921	4.62293	4.05844
GFAT/Control/4	22.4988	17.5676	4.93115	3.27775
GFAT/Control/5	22.9232	18.0324	4.89081	3.37069
GFAT/HX/1	20.9728	17.6368	3.33602	9.90281
GFAT/HX/2	23.7293	17.9283	5.80099	1.79361
GFAT/HX/3	24.7699	18.3023	6.46766	1.1299
GFAT/HX/4	24.3783	17.8732	6.5051	1.10096
GFAT/HX/5	21.9497	17.166	4.78379	3.63025	Middle	0.457164
GFAT/Control/1	21.5515	18.2873	3.26427	10.4078
GFAT/Control/2	23.1823	17.6658	5.51643	2.18469
GFAT/Control/3	24.8542	17.9608	6.89346	0.841128
GFAT/Control/4	23.8698	17.8986	5.97129	1.59391
GFAT/Control/5	22.2665	17.67	4.59647	4.13356
GFAT/HX/1	22.3668	18.7908	3.57605	8.38495
GFAT/HX/2	22.9461	19.021	3.92504	6.58333
GFAT/HX/3	22.6754	18.6627	4.01271	6.19519
GFAT/HX/4	22.5623	18.6579	3.90449	6.67776
GFAT/HX/5	22.9032	18.3475	4.55564	4.25221	Old	0.246584
GFAT/Control/1	22.8828	18.5905	4.29232	5.10366
GFAT/Control/2	23.6196	18.4604	5.15919	2.79853
GFAT/Control/3	22.6229	18.7301	3.89278	6.73219
GFAT/Control/4	22.6551	18.7497	3.90539	6.67362
GFAT/Control/5	22.8599	18.3382	4.52169	4.35348
GNA1/HX/1	27.405	17.1035	10.3015	0.0792405
GNA1/HX/2	26.1207	17.8771	8.2436	0.329936
GNA1/HX/3	27.916	17.9711	9.94488	0.101459
GNA1/HX/4	27.5474	17.4206	10.1268	0.0894397
GNA1/HX/5	28.0379	17.898	10.1398	0.0886348	Young	0.309123
GNA1/Control/1	27.4258	17.0578	10.368	0.0756677
GNA1/Control/2	26.0214	17.7568	8.26458	0.325171
GNA1/Control/3	27.1873	17.5921	9.59522	0.129286
GNA1/Control/4	27.4258	17.5676	9.85817	0.107744
GNA1/Control/5	28.1999	18.0324	10.1675	0.0869516
GNA1/HX/1	28.1658	18.7908	9.37501	0.150606
GNA1/HX/2	28.0496	18.6627	9.38691	0.149368
GNA1/HX/3	28.2005	18.6579	9.54263	0.134086
GNA1/HX/4	28.367	18.3475	10.0195	0.0963465	Middle	0.165438
GNA1/Control/1	28.2613	18.5905	9.67077	0.12269
GNA1/Control/2	28.4697	18.7301	9.73964	0.11697
GNA1/Control/3	28.4536	18.7497	9.70391	0.119903
GNA1/Control/4	28.2675	18.3382	9.92933	0.102559
GNA1/HX/1	28.1658	18.7908	9.37501	0.150606
GNA1/HX/2	28.0496	18.6627	9.38691	0.149368
GNA1/HX/3	28.2005	18.6579	9.54263	0.134086
GNA1/HX/4	28.367	18.3475	10.0195	0.0963465	Old	0.165438
GNA1/Control/1	28.2613	18.5905	9.67077	0.12269
GNA1/Control/2	28.4697	18.7301	9.73964	0.11697
GNA1/Control/3	28.4536	18.7497	9.70391	0.119903
GNA1/Control/4	28.2675	18.3382	9.92933	0.102559
AGM/HX/1	29.7545	17.1035	12.651	0.0155481
AGM/HX/2	29.9335	17.8771	12.0564	0.0234777
AGM/HX/3	29.8068	17.9711	11.8357	0.0273585
AGM/HX/4	29.2368	17.4206	11.8162	0.0277319
AGM/HX/5	24.8698	17.898	6.97181	0.796666	Young	0.717964
AGM/Control/1	29.21	17.0578	12.1523	0.0219684
AGM/Control/2	29.9335	17.7568	12.1766	0.0216006
AGM/Control/3	29.3165	17.5921	11.7244	0.0295524
AGM/Control/4	29.2961	17.5676	11.7285	0.0294684
AGM/Control/5	25.3185	18.0324	7.28615	0.640693
AGM/HX/1	27.671	17.6368	10.0343	0.095363
AGM/HX/2	27.5853	17.9283	9.65707	0.123861
AGM/HX/3	25.7975	18.3023	7.49518	0.554275
AGM/HX/4	26.1219	17.8732	8.24876	0.328757	Middle	0.931083
AGM/Control/1	27.2326	18.2873	8.94535	0.202853
AGM/Control/2	27.2326	17.6658	9.56677	0.131861
AGM/Control/3	26.5148	17.9608	8.55406	0.266055
AGM/Control/4	26.1028	17.8986	8.20424	0.33906
AGM/HX/1	30.4763	18.7908	11.6855	0.0303602
AGM/HX/2	30.8889	19.021	11.8679	0.0267558
AGM/HX/3	27.4463	18.1294	9.31692	0.156793
AGM/HX/4	27.5179	18.1628	9.35513	0.152695	Old	0.345639
AGM/Control/1	30.8889	18.5905	12.2984	0.0198522
AGM/Control/2	30.4987	18.4604	12.0383	0.0237747
AGM/Control/3	27.7785	18.4116	9.36699	0.151446
AGM/Control/4	27.7337	18.5068	9.22695	0.166883
UAP/HX/1	22.2519	17.8771	4.37481	4.82003
UAP/HX/2	22.5981	17.0578	5.54035	2.14876
UAP/HX/3	23.381	17.971	5.41	2.35195
UAP/HX/4	22.2232	17.4206	4.80257	3.58329
UAP/HX/5	22.5608	17.898	4.66282	3.94777	Young	0.573132
UAP/Control/1	22.5981	17.0578	5.54035	2.14876
UAP/Control/2	22.58	17.7568	4.82315	3.53253
UAP/Control/3	23.0339	17.5921	5.44188	2.30055
UAP/Control/4	22.5503	17.5676	4.98268	3.16275
UAP/Control/5	22.9552	18.0324	4.92286	3.29664
UAP/HX/1	24.5276	17.6368	6.89083	0.842659
UAP/HX/2	24.9683	17.9283	7.04002	0.759876
UAP/HX/3	25.2788	18.3023	6.97648	0.79409
UAP/HX/4	25.0008	17.8732	7.12765	0.715093
UAP/HX/5	24.0793	17.166	6.91336	0.829607	Middle	0.159795
UAP/Control/1	24.9567	18.2873	6.66948	0.982399
UAP/Control/2	24.6323	17.6658	6.96642	0.799648
UAP/Control/3	23.5714	17.9608	5.61061	2.04663
UAP/Control/4	24.9139	17.8986	7.01533	0.772995
UAP/Control/5	24.2788	17.67	6.60872	1.02465
UAP/HX/1	23.0362	18.7908	4.24542	5.2723
UAP/HX/2	25.363	19.021	6.34194	1.23278
UAP/HX/3	23.9096	18.6627	5.24693	2.63341
UAP/HX/4	23.9069	18.6579	5.24902	2.62958
UAP/HX/5	24.8597	18.3475	6.51219	1.09556	Old	0.550539
UAP/Control/1	23.6005	18.5905	5.01	3.10342
UAP/Control/2	25.0655	18.4604	6.60515	1.02719
UAP/Control/3	23.9617	18.7301	5.23158	2.66157
UAP/Control/4	23.7384	18.7497	4.98868	3.14961
UAP/Control/5	24.696	18.3382	6.35777	1.21933
CHS1/HX/1	25.4841	17.1035	8.38059	0.300049
CHS1/HX/2	24.9481	17.8771	7.07106	0.7437
CHS1/HX/3	25.6329	17.9711	7.66183	0.49381
CHS1/HX/4	24.378	17.4206	6.9574	0.804662
CHS1/HX/5	25.9234	17.898	8.02542	0.383803	Young	0.0463838
CHS1/Control/1	25.1338	17.0578	8.0761	0.370555
CHS1/Control/2	24.4206	17.7568	6.66378	0.986282
CHS1/Control/3	24.8168	17.5921	7.22472	0.668565
CHS1/Control/4	24.3383	17.5676	6.77066	0.915859
CHS1/Control/5	26.115	18.0324	8.08264	0.368879
CHS1/HX/1	22.7723	17.6368	5.13556	2.84475
CHS1/HX/2	23.6703	17.9283	5.74201	1.86846
CHS1/HX/3	24.5666	18.3023	6.26429	1.30095
CHS1/HX/4	24.4415	17.8732	6.56832	1.05375
CHS1/HX/5	22.5061	17.166	5.34015	2.46861	Middle	0.0206124
CHS1/Control/1	22.7166	18.2873	4.42938	4.64114
CHS1/Control/2	23.2984	17.6658	5.63251	2.01578
CHS1/Control/3	24.0115	17.9608	6.05071	1.50853
CHS1/Control/4	23.8908	17.8986	5.99225	1.57091
CHS1/Control/5	22.3471	17.67	4.67703	3.90908
CHS1/HX/1	23.3334	18.7908	4.54262	4.29076
CHS1/HX/2	23.9337	19.021	4.9127	3.31994
CHS1/HX/3	22.9	18.6627	4.23732	5.30199
CHS1/HX/4	22.75	18.6579	4.09215	5.86328
CHS1/HX/5	23.7252	18.3475	5.37765	2.40528	Old	0.357263
CHS1/Control/1	23.7688	18.5905	5.1783	2.7617
CHS1/Control/2	23.9698	18.4604	5.50945	2.19528
CHS1/Control/3	22.9213	18.7301	4.19125	5.47403
CHS1/Control/4	22.64	18.7497	3.89031	6.74373
CHS1/Control/5	23.6574	18.3382	5.31923	2.50467
CHS2/HX/1	30.0889	17.1035	12.9854	0.0123313
CHS2/HX/2	28.5976	17.8771	10.7205	0.0592667
CHS2/HX/3	26.454	17.166	9.28806	0.159961
CHS2/HX/4	29.7069	17.4206	12.2862	0.0200207
CHS2/HX/5	30.044	17.898	12.146	0.022065	Young	0.680852
CHS2/Control/1	29.7541	17.0578	12.6964	0.0150662
CHS2/Control/2	28.5255	17.7568	10.7687	0.0573209
CHS2/Control/3	29.2894	17.5921	11.6974	0.0301119
CHS2/Control/4	29.336	17.5676	11.7684	0.0286648
CHS2/Control/5	29.7451	18.0324	11.7128	0.0297927
CHS2/HX/1	26.1537	17.6368	8.51693	0.272991
CHS2/HX/2	27.732	17.9283	9.8037	0.11189
CHS2/HX/3	28.4531	18.3023	10.1508	0.0879639
CHS2/HX/4	28.1879	17.8732	10.3147	0.0785156
CHS2/HX/5	26.45	17.17	9.28	0.160858	Middle	0.441223
CHS2/Control/1	26.9949	18.0257	8.96924	0.199522
CHS2/Control/2	27.4175	17.6658	9.75165	0.116001
CHS2/Control/3	27.7965	17.9608	9.83576	0.109431
CHS2/Control/4	27.6722	17.8986	9.77361	0.114248
CHS2/Control/5	26.6883	17.67	9.0183	0.192851
CHS2/HX/1	26.773	18.7908	7.98222	0.395468
CHS2/HX/2	27.3026	19.021	8.28159	0.321361
CHS2/HX/3	26.8199	18.6627	8.15725	0.350287
CHS2/HX/4	26.5428	18.6579	7.88499	0.42304
CHS2/HX/5	26.7711	18.3475	8.42355	0.291246	Old	0.287439
CHS2/Control/1	26.8224	18.5905	8.23195	0.33261
CHS2/Control/2	27.1651	18.4604	8.70468	0.23968
CHS2/Control/3	26.8473	18.7301	8.1172	0.360147
CHS2/Control/4	26.8322	18.7497	8.08249	0.368917
CHS2/Control/5	26.5854	18.3382	8.24717	0.32912

## Sheet: LF
Gene/chemical/replicate	Ct gene	Ct EL-control gene	DCt	2^(-Ct)*100	instar-age	T-test
Chit1/LF/1	21.2864	17.823	3.46339	9.066
Chit1/LF/2	21.4805	18.0829	3.39759	9.48906
Chit1/LF/3	20.9692	17.5991	3.37012	9.67151
Chit1/LF/4	26.8495	21.6777	5.17174	2.77429	Young	0.121467
Chit1/Control/1	21.0718	17.7568	3.31492	10.0487
Chit1/Control/2	20.8152	17.5921	3.22312	10.7089
Chit1/Control/3	21.0694	17.9026	3.16676	11.1355
Chit1/Control/4	22.418	18.0324	4.38565	4.78396
Chit1/LF/1	24.0168	18.5027	5.51414	2.18816
Chit1/LF/2	23.1693	18.0257	5.14354	2.82904
Chit1/LF/3	21.6225	17.9726	3.64988	7.96669
Chit1/LF/4	24.4197	17.9724	6.44736	1.14591
Chit1/LF/5	24.4197	17.9724	6.44736	1.14591
Chit1/Control/1	22.999	17.8757	5.12327	2.86907	Middle	0.635187
Chit1/Control/2	22.9015	18.2873	4.61424	4.08296
Chit1/Control/3	21.7276	17.6658	4.06175	5.98814
Chit1/Control/4	25.6289	18.2106	7.41833	0.584601
Chit1/Control/5	25.6289	18.9412	6.6877	0.970067
Chit1/LF/1	25.7376	17.5517	8.18594	0.343389
Chit1/LF/2	26.6351	18.2894	8.34561	0.307413
Chit1/LF/3	25.7575	18.8685	6.889	0.843729
Chit1/LF/4	24.7336	18.4604	6.27324	1.29291
Chit1/LF/5	25.763	18.9412	6.82173	0.884003	Old	0.938938
Chit1/Control/1	26.2862	18.1433	8.1429	0.353788
Chit1/Control/2	25.8543	17.8812	7.97305	0.39799
Chit1/Control/3	25.0429	18.5905	6.45242	1.1419
Chit1/Control/4	25.1196	17.9791	7.14042	0.708793
Chit1/Control/5	25.6319	18.7301	6.90181	0.836276
Chit2/LF/1	24.2578	17.823	6.43481	1.15592
Chit2/LF/2	26.4967	18.0829	8.41371	0.293238
Chit2/LF/3	25.954	17.5991	8.35486	0.305447
Chit2/LF/4	30.068	21.6777	8.39024	0.298047	Young	0.298877
Chit2/Control/1	24.0641	17.7568	6.30721	1.26282
Chit2/Control/2	25.0814	17.5921	7.48934	0.556523
Chit2/Control/3	26.0759	17.9026	8.1733	0.34641
Chit2/Control/4	26.534	18.0324	8.50159	0.27591
Chit2/LF/1	21.857	17.5517	4.30529	5.058
Chit2/LF/2	22.503	18.2894	4.21356	5.39005
Chit2/LF/3	23.952	18.8685	5.08345	2.94937
Chit2/LF/4	23.1561	18.4604	4.69566	3.85891
Chit2/LF/5	22.77	18.9412	3.82878	7.03755
Chit2/Control/1	22.3494	18.1433	4.20615	5.4178	Middle	0.587448
Chit2/Control/2	21.8573	17.8812	3.97612	6.3543
Chit2/Control/3	23.5933	18.5905	5.00283	3.11888
Chit2/Control/4	23.3736	17.9791	5.39443	2.37747
Chit2/Control/5	22.7687	18.7301	4.03866	6.08475
Chit2/LF/1	21.857	17.5517	4.30529	5.058
Chit2/LF/2	22.503	18.2894	4.21356	5.39005
Chit2/LF/3	23.952	18.8685	5.08345	2.94937
Chit2/LF/4	23.1561	17.9791	5.17691	2.76435
Chit2/LF/5	22.5556	17.9724	4.58319	4.17179	Old	0.772122
Chit2/Control/1	22.3494	18.1433	4.20615	5.4178
Chit2/Control/2	21.8573	17.8812	3.97612	6.3543
Chit2/Control/3	23.5933	18.5905	5.00283	3.11888
Chit2/Control/4	23.3736	18.4604	4.91318	3.31884
Chit2/Control/5	23.2674	18.2106	5.05683	3.0043
Chit4/LF/1	30.5946	17.823	12.7716	0.0143008
Chit4/LF/2	29.7304	18.0829	11.6474	0.0311724
Chit4/LF/3	29.3414	17.5991	11.7423	0.0291894
Chit4/LF/4	35.0668	21.6777	13.3891	0.00932156	Young	0.193057
Chit4/Control/1	29.7997	17.7568	12.0428	0.0237004
Chit4/Control/2	29.3165	17.5921	11.7244	0.0295524
Chit4/Control/3	29.3414	17.9026	11.4387	0.0360243
Chit4/Control/4	29.5389	18.0324	11.5065	0.0343717
Chit4/LF/1	31.4412	18.5027	12.9385	0.0127385
Chit4/LF/2	30.4816	18.3874	12.0942	0.0228713
Chit4/LF/3	30.5897	18.0257	12.564	0.0165141
Chit4/LF/4	30.2769	17.9726	12.3043	0.0197707
Chit4/LF/5	30.8632	17.9724	12.8908	0.0131671	Middle	0.351141
Chit4/Control/1	30.1696	18.5027	11.667	0.030753
Chit4/Control/2	30.9422	18.3874	12.5548	0.0166195
Chit4/Control/3	30.0625	18.2873	11.7753	0.028529
Chit4/Control/4	30.0625	17.6658	12.3967	0.0185447
Chit4/Control/5	30.9671	18.2106	12.7565	0.0144518
Chit4/LF/1	30.8807	17.5517	13.329	0.00971764
Chit4/LF/2	31.3653	18.2894	13.0759	0.0115815
Chit4/LF/3	30.2535	18.8685	11.3849	0.0373929
Chit4/LF/4	30.5742	18.4604	12.1138	0.0225629
Chit4/LF/5	30.735	18.7208	12.0142	0.0241749	Old	0.822355
Chit4/Control/1	31.4229	18.1433	13.2796	0.0100567
Chit4/Control/2	31.0962	17.8812	13.215	0.0105168
Chit4/Control/3	30.1643	18.5905	11.5738	0.0328039
Chit4/Control/4	30.1267	17.9791	12.1475	0.0220411
Chit4/Control/5	29.9123	18.3459	11.5665	0.032972
GFAT/LF/1	24.7686	17.823	6.94563	0.811252
GFAT/LF/2	22.9363	18.0829	4.85335	3.45937
GFAT/LF/3	23.7936	17.5991	6.19452	1.36541
GFAT/LF/4	26.1912	21.6777	4.51351	4.37823	Young	0.685004
GFAT/Control/1	24.6518	17.7568	6.89492	0.840277
GFAT/Control/2	22.215	17.5921	4.62293	4.05844
GFAT/Control/3	24.2337	17.9026	6.33112	1.24206
GFAT/Control/4	22.9232	18.0324	4.89081	3.37069
GFAT/LF/1	23.127	18.5027	4.62431	4.05456
GFAT/LF/2	23.0216	18.3874	4.6342	4.02685
GFAT/LF/3	21.3561	18.0257	3.33039	9.94154
GFAT/LF/4	24.0569	17.9726	6.08433	1.47379
GFAT/LF/5	21.8375	17.9724	3.86514	6.86244	Middle	0.212673
GFAT/Control/1	22.3624	18.5027	3.85979	6.88789
GFAT/Control/2	23.1439	18.3874	4.75651	3.69954
GFAT/Control/3	21.5515	18.2873	3.26427	10.4078
GFAT/Control/4	23.1823	17.6658	5.51643	2.18469
GFAT/Control/5	22.0711	18.2106	3.86051	6.88449
GFAT/LF/1	22.3191	17.5517	4.76741	3.67168
GFAT/LF/2	22.3823	18.2894	4.09281	5.8606
GFAT/LF/3	22.7138	18.8685	3.84531	6.95741
GFAT/LF/4	22.6556	18.4604	4.19521	5.45904
GFAT/LF/5	22.691	18.9412	3.74973	7.43392	Old	0.384599
GFAT/Control/1	23.4006	18.1433	5.25725	2.61462
GFAT/Control/2	21.5836	17.8812	3.70241	7.6818
GFAT/Control/3	22.3668	18.5905	3.77634	7.29805
GFAT/Control/4	23.6196	18.4604	5.15919	2.79853
GFAT/Control/5	22.6229	18.7301	3.89278	6.73219
GNA1/LF/1	26.3426	17.823	8.51965	0.272478
GNA1/LF/2	27.633	18.0829	9.5501	0.133393
GNA1/LF/3	31.7227	21.6777	10.0449	0.0946622
GNA1/LF/4	26.8855	17.5517	9.33384	0.154965	Young	0.887336
GNA1/Control/1	26.0214	17.7568	8.26458	0.325171
GNA1/Control/2	27.1873	17.5921	9.59522	0.129286
GNA1/Control/3	27.1873	17.5921	9.59522	0.129286
GNA1/Control/6	28.1999	18.0324	10.1675	0.0869516
GNA1/LF/1	26.5193	18.5027	8.01661	0.386153
GNA1/LF/2	26.092	18.3874	7.70465	0.479369
GNA1/LF/3	25.9035	18.0257	7.87774	0.425171
GNA1/LF/4	26.3155	17.9726	8.34295	0.307981
GNA1/LF/5	26.644	17.9724	8.67163	0.245232	Middle	0.694126
GNA1/Control/1	26.0181	17.8757	8.14234	0.353926
GNA1/Control/2	26.1969	18.0919	8.10501	0.363202
GNA1/Control/3	25.7626	18.2873	7.47539	0.561933
GNA1/Control/4	26.1946	17.6658	8.52878	0.270758
GNA1/Control/5	26.8553	18.2106	8.64467	0.249859
GNA1/LF/1	27.3829	17.5517	9.83118	0.109779
GNA1/LF/2	26.7495	17.8812	8.86824	0.21399
GNA1/LF/3	28.3127	18.8685	9.44419	0.143554
GNA1/LF/4	28.2539	18.9412	9.31261	0.157262	Old	0.187173
GNA1/Control/1	28.0332	18.1433	9.88993	0.105399
GNA1/Control/2	27.1729	18.2894	8.88343	0.211749
GNA1/Control/3	28.1658	18.5905	9.5753	0.131083
GNA1/Control/4	28.4697	18.7301	9.73964	0.11697
AGM/LF/1	31.3937	17.823	13.5707	0.00821906
AGM/LF/2	30.5102	18.0829	12.4272	0.0181566
AGM/LF/3	29.7706	17.5991	12.1715	0.0216781
AGM/LF/4	29.8276	21.6777	8.14983	0.352092	Young	0.907554
AGM/Control/1	31.5466	17.7568	13.7898	0.00706091
AGM/Control/2	30.3682	17.5921	12.7762	0.0142555
AGM/Control/3	30.5233	17.9026	12.6207	0.0158777
AGM/Control/4	25.3185	18.0324	7.28615	0.640693
AGM/LF/1	28.6976	18.5027	10.195	0.0853127
AGM/LF/2	26.1675	18.3874	7.78011	0.45494
AGM/LF/3	27.42	18.0257	9.39429	0.148606
AGM/LF/4	26.6417	17.9726	8.66908	0.245667
AGM/LF/5	31.297	17.9724	13.3246	0.0097475	Middle	0.803063
AGM/Control/1	27.0725	18.5027	8.56988	0.263153
AGM/Control/2	26.1498	18.3874	7.76237	0.460567
AGM/Control/3	27.2326	18.2873	8.94535	0.202853
AGM/Control/4	27.053	17.6658	9.38712	0.149346
AGM/Control/5	32.3202	18.2106	14.1096	0.00565697
AGM/LF/1	26.1939	17.5517	8.64225	0.250278
AGM/LF/2	27.9966	18.2894	9.70716	0.119634
AGM/LF/3	29.9299	18.8685	11.0614	0.0467952
AGM/LF/4	31.2785	18.4604	12.8181	0.0138471
AGM/LF/5	26.6915	17.9791	8.71232	0.238413	Old	0.0960039
AGM/Control/1	28.5796	18.1433	10.4363	0.0721727
AGM/Control/2	28.8201	17.8812	10.9389	0.0509398
AGM/Control/3	29.954	18.5905	11.3635	0.0379522
AGM/Control/4	30.4987	17.9791	12.5195	0.0170312
AGM/Control/5	29.954	18.5905	11.3635	0.0379522
UAP/LF/1	19.1477	17.823	1.32467	39.9241
UAP/LF/2	23.475	18.0829	5.3921	2.38132
UAP/LF/3	23.3492	17.5991	5.75011	1.858
UAP/LF/4	26.9437	21.6777	5.26593	2.59895	Young	0.7315
UAP/Control/1	19.0039	17.7568	1.24702	42.1316
UAP/Control/2	23.0339	17.5921	5.44188	2.30055
UAP/Control/3	23.8508	17.9026	5.94818	1.61964
UAP/Control/4	22.9552	18.0324	4.92286	3.29664
UAP/LF/1	25.3862	18.5027	6.88355	0.846924
UAP/LF/2	24.9159	18.3874	6.52852	1.08323
UAP/LF/3	24.2713	18.0257	6.24563	1.31789
UAP/LF/4	24.8599	17.9726	6.88734	0.844705
UAP/LF/5	25.1755	17.9724	7.20316	0.678632	Middle	0.8449
UAP/Control/1	24.9268	18.5027	6.42413	1.16451
UAP/Control/2	24.6881	18.3874	6.30066	1.26856
UAP/Control/3	24.9567	18.2873	6.66948	0.982399
UAP/Control/4	24.6323	17.6658	6.96642	0.799648
UAP/Control/5	25.4425	18.2106	7.2319	0.665246
UAP/LF/1	23.9535	17.5517	6.40184	1.18265
UAP/LF/2	25.6831	18.2894	7.39362	0.594701
UAP/LF/3	23.7677	18.8685	4.89915	3.35126
UAP/LF/4	25.0655	18.4604	6.60515	1.02719
UAP/LF/5	24.1922	18.9412	5.25096	2.62605	Old	0.32794
UAP/Control/1	25.0444	18.1433	6.90113	0.836666
UAP/Control/2	24.5269	17.8812	6.64565	0.998758
UAP/Control/3	23.0362	18.5905	4.44571	4.58888
UAP/Control/4	24.0811	17.9791	6.10196	1.45588
UAP/Control/5	23.9617	18.7301	5.23158	2.66157
CHS1/LF/1	24.6394	17.823	6.81643	0.887257
CHS1/LF/2	25.0424	18.0829	6.95946	0.803513
CHS1/LF/3	25.9278	17.5991	8.32874	0.311027
CHS1/LF/4	29.9044	21.6777	8.22667	0.33383	Young	0.439171
CHS1/Control/1	24.4206	17.7568	6.66378	0.986282
CHS1/Control/2	24.8168	17.5921	7.22472	0.668565
CHS1/Control/3	26.3706	17.9026	8.46796	0.282417
CHS1/Control/4	26.3194	18.0324	8.287	0.320157
CHS1/LF/1	23.6139	18.5027	5.11126	2.89306
CHS1/LF/2	23.5242	18.3874	5.13676	2.84236
CHS1/LF/3	22.5379	18.0257	4.51224	4.38209
CHS1/LF/4	23.7738	17.9726	5.80119	1.79336
CHS1/LF/5	22.9839	17.9724	5.01156	3.10006	Middle	0.325276
CHS1/Control/1	23.1865	17.8757	5.31076	2.51942
CHS1/Control/2	23.5038	18.0919	5.41191	2.34884
CHS1/Control/3	22.7166	18.2873	4.42938	4.64114
CHS1/Control/4	23.2984	17.6658	5.63251	2.01578
CHS1/Control/5	23.5657	18.2106	5.35504	2.44328
CHS1/LF/1	23.1557	17.5517	5.60402	2.056
CHS1/LF/2	23.9017	18.2894	5.61227	2.04428
CHS1/LF/3	23.8999	18.8685	5.03141	3.05769
CHS1/LF/4	22.7025	18.4604	4.24213	5.28436
CHS1/LF/5	23.1783	18.9412	4.23704	5.30301	Old	0.577728
CHS1/Control/1	23.8044	18.1433	5.66107	1.97627
CHS1/Control/2	23.1877	17.8812	5.30652	2.52685
CHS1/Control/3	23.3334	18.5905	4.74291	3.73457
CHS1/Control/4	23.9698	17.9791	5.9907	1.5726
CHS1/Control/5	22.9213	18.7301	4.19125	5.47403
CHS2/LF/1	28.9155	17.823	11.0925	0.0457959
CHS2/LF/2	29.5307	18.0829	11.4477	0.0358005
CHS2/LF/3	30.2217	17.5991	12.6226	0.0158572
CHS2/LF/4	33.5777	21.6777	11.8999	0.026168	Young	0.327171
CHS2/Control/1	28.5255	17.7568	10.7687	0.0573209
CHS2/Control/2	29.2894	17.5921	11.6974	0.0301119
CHS2/Control/3	30.075	17.9026	12.1724	0.0216648
CHS2/Control/4	29.7451	18.0324	11.7128	0.0297927
CHS2/LF/1	27.8264	18.5027	9.32374	0.156054
CHS2/LF/2	27.6291	18.3874	9.24169	0.165186
CHS2/LF/3	26.9949	18.0257	8.96924	0.199522
CHS2/LF/4	28.2705	17.9726	10.298	0.0794336
CHS2/LF/5	26.8073	17.9724	8.83491	0.218992	Middle	0.151426
CHS2/Control/1	27.1484	18.5027	8.64576	0.249671
CHS2/Control/2	27.6337	18.3874	9.24635	0.164654
CHS2/Control/3	27.0691	18.2873	8.78185	0.227196
CHS2/Control/4	27.4175	17.6658	9.75165	0.116001
CHS2/Control/5	27.1271	18.2106	8.91651	0.206949
CHS2/LF/1	25.9695	17.5517	8.41784	0.2924
CHS2/LF/2	27.671	18.2894	9.38157	0.149922
CHS2/LF/3	26.8918	18.8685	8.02327	0.384374
CHS2/LF/4	26.4007	17.9791	8.42155	0.291649
CHS2/LF/5	26.8583	18.9412	7.91706	0.413741	Old	0.511788
CHS2/Control/1	27.0335	18.1433	8.89024	0.210752
CHS2/Control/2	26.7495	17.8812	8.8683	0.213982
CHS2/Control/3	26.773	18.5905	8.18251	0.344205
CHS2/Control/4	27.1651	18.4604	8.70468	0.23968
CHS2/Control/5	26.8473	18.7301	8.1172	0.360147
